# Supplementary material for: Clinical benefit of cancer drugs approved in Switzerland 2010–2019
Source: PLoS One. 2022 Jun 10;17(6):e0268545. doi: 10.1371/journal.pone.0268545 (PMC9187080; doi:10.1371/journal.pone.0268545)
Supplement: S1 File — (XLSX) [file pone.0268545.s005.xlsx]

## Sheet: PLOS_OPEN_DATA
UIN	TrialName	DrugName	Drug class	Drug class new	Disease sites new	Combination	ApprovDate	ApprovYear	IndicationGroup	Palliative	Randomized	blinded	Phase	CompanionDiag	Number patients randomized	Number patients analysed	Subgroup analysis	Treatment line	QoL benefit and reported as secondary outcome	QoL reported as secondary outcome	Time to event endpoint	Surrogate endpoint	OS as primary endpoint	PFS as primary endpoint	ORR as primary endpoint	Other primary endpoint	ASCO-VF V2 evaluated with OS	ASCO-VF v2 evaluated with PFS	ASCO-VF V2 evaluated with ORR	QOL reported	Crossover allowed	HR of PFR	HR of OS	ORR	ESMO-MCBS v1.1 Score	ASCO-VF v2 evaluated (yes vs. no)	ASCO-VF v2 Score	OLUtool Score evaluated	OLUtoollv2 grade	Same outcome evaluated with ASCO-VF v2 and ESMO-MCBS v1.1	Same outcome evaluated for ESMO-MCBS v1.1 and OLUtool v2	Same outcome evaluated with ASCO-VF v2 and OLUtool v2
1	INT-0133	Mifamurtid + chemotherapy	6	9	9	1	2010-04-14	2010	9	0	1	0	3	0	662	662	0	0	0	0	1	0	1	0	0	1	1	0	0	0	99999	#NULL!	0.71	#NULL!	A	1	29	1	A	1	1	1
2	VEG105192	Pazopanibum	5	1	7	0	2010-08-27	2010	7	1	1	1	3	0	435	435	0	2	0	1	1	1	0	1	0	0	0	1	0	1	1	0.46	#NULL!	0.3	3	1	39.2	1	C	1	1	1
3	TROPIC	Cabazitaxelum + Prednisone	1	5	6	0	2011-04-06	2011	6	1	1	0	3	0	755	755	0	2	0	0	1	0	1	0	0	0	1	0	0	0	0	0.74	0.7	0.144	2	1	41.9	1	D	1	1	1
4	EMBRACE	Eribulini mesilas	1	5	2	0	2011-05-13	2011	2	1	1	0	3	0	762	762	0	3	0	0	1	0	1	0	0	0	1	0	0	0	99999	#NULL!	0.81	0.12	2	1	17.6	1	D	1	1	1
5	COU-AA-301	Abirateronacetat + Prednisone	2	2	6	0	2011-09-20	2011	6	1	1	1	3	0	1195	1195	0	2	0	0	1	0	1	0	0	0	1	0	0	0	0	0.67	0.65	#NULL!	4	1	34.6	1	A	1	1	1
6	NN	Ipilimumabum	3	3	3	0	2011-10-14	2011	1	1	1	1	3	0	676	273	1	2	0	0	1	0	1	0	0	0	1	0	0	0	0	#NULL!	0.66	0.109	4	1	49.8	1	B	1	1	1
7	BRIM-2	Vemurafenibum	5	1	3	0	2011-10-18	2011	1	1	0	0	2	1	132	132	0	2	0	0	0	1	0	0	1	0	#NULL!	#NULL!	#NULL!	0	99999	#NULL!	#NULL!	0.523	1	0	#NULL!	1	D	99999	1	99999
8	BRIM-3	Vemurafenibum	5	1	3	0	2011-10-18	2011	1	1	1	0	3	1	675	675	0	1	0	0	1	0	1	1	0	0	1	0	0	0	0	0.26	0.37	0.48	3	1	61.3	1	C	0	1	0
9	PROFILE 1001	Crizotinibum	5	1	1	0	2012-03-05	2012	4	1	0	0	1	1	83	83	0	1	0	0	0	1	0	0	1	0	#NULL!	#NULL!	#NULL!	0	99999	#NULL!	#NULL!	0.57	2	0	#NULL!	1	C	99999	1	99999
10	AXIS	Axitinibum	5	1	7	0	2012-04-10	2012	7	1	1	0	3	0	723	723	0	2	1	1	1	1	0	1	0	0	0	1	0	1	0	0.67	#NULL!	0.19	4	1	52.2	1	C	1	1	1
11	ZETA	Vandetanibum	5	1	10	0	2012-05-01	2012	10	1	1	1	3	0	331	331	0	1	0	0	1	1	0	1	0	0	0	1	0	0	1	0.46	#NULL!	0.45	3	1	47.4	1	C	1	1	1
12	CLEOPATRA	Pertuzumabum + Trastuzumab + Docetaxel	4	7	2	1	2012-08-13	2012	2	1	1	1	3	1	808	808	0	1	0	0	1	1	0	1	0	0	0	1	0	0	0	0.62	#NULL!	0.802	3	1	46	1	B	1	1	1
13	PALETTE	Pazopanibum	5	1	9	0	2012-11-29	2012	9	1	1	1	3	0	369	369	0	2	0	1	1	1	0	1	0	0	0	1	0	1	0	0.31	#NULL!	0.06	2	1	45.5	1	C	1	1	1
14	CORRECT	Regorafenib	5	1	4	0	2013-02-27	2013	3	1	1	1	3	0	760	760	0	2	0	0	1	0	1	0	0	0	1	0	0	1	0	0.49	0.77	0.01	1	1	4.7	1	D	1	1	1
15	EMILIA	Trastuzumabum emtansinum	4	9	2	2	2013-05-02	2013	2	1	1	0	3	1	991	991	0	2	1	1	1	0	1	1	0	0	1	0	0	1	0	0.65	0.68	0.44	3	1	61.7	1	A	1	1	1
16	SHH4476g	Vismodegibum	5	1	10	0	2013-05-30	2013	10	1	0	0	2	0	104	96	0	1	0	0	0	1	0	0	1	0	#NULL!	#NULL!	#NULL!	0	99999	#NULL!	#NULL!	0.385	2	0	#NULL!	1	C	99999	1	99999
17	AFFIRM	Enzalutamidum + LHRH-Agonists	2	2	6	0	2013-12-03	2013	6	1	1	1	3	0	1199	1199	0	2	1	1	1	0	1	0	0	0	1	0	0	1	0	#NULL!	0.63	0.29	4	1	73	1	B	1	1	1
18	BREAK 3	Dabrafenibum	5	1	3	0	2014-01-13	2014	1	1	1	0	3	1	250	250	0	1	0	0	1	1	0	1	0	0	0	1	0	0	1	0.3	#NULL!	0.5	3	1	52	1	C	1	1	1
19	LUX-Lung 3	Afatinibum	5	1	1	0	2014-01-17	2014	4	1	1	0	3	1	345	308	1	1	1	1	1	1	0	1	0	0	0	1	0	1	1	0.47	#NULL!	0.56	4	1	52.9	1	A	1	1	1
20	GRID	Regorafenib	5	1	9	0	2014-11-13	2014	9	1	1	1	3	0	199	199	0	3	0	0	1	1	0	1	0	0	0	1	0	0	1	0.27	#NULL!	0.05	3	1	54.4	1	C	1	1	1
21	BOLT	Sonidegibum	5	1	10	0	2015-06-30	2015	10	1	1	1	2	0	230	79	1	1	0	0	0	1	0	0	1	0	0	0	1	1	99999	#NULL!	#NULL!	0.47	3	1	33.7	1	C	1	1	1
22	SELECT	Lenvatinibum	5	1	10	0	2015-08-19	2015	10	1	1	1	3	0	392	392	1	1	0	0	1	1	0	1	0	0	0	1	0	0	1	0.21	#NULL!	0.648	2	1	59.2	1	C	1	1	1
23	coBRIM	Cobimetinibum + Vemurafenib	5	8	3	1	2015-08-24	2015	1	1	1	1	3	1	495	495	0	1	0	0	1	1	0	1	0	0	0	1	0	0	0	0.51	#NULL!	#NULL!	3	1	35.2	1	B	1	1	1
25	ASCEND-2	Ceritinibum	5	1	1	0	2015-08-25	2015	4	1	0	0	2	1	140	140	0	2	0	0	0	1	0	0	1	0	#NULL!	#NULL!	#NULL!	1	99999	#NULL!	#NULL!	0.386	3	0	#NULL!	1	C	99999	1	99999
26	PREVAIL	Enzalutamidum + LHRH-Agonists	2	2	6	0	2015-09-04	2015	6	1	1	1	3	0	1717	1717	0	1	0	0	1	0	1	1	0	0	1	0	0	1	0	0.19	0.71	0.59	2	1	41.6	1	C	1	1	1
27	PROFILE 1014	Crizotinibum	5	1	1	0	2015-09-07	2015	4	1	1	0	3	1	343	343	0	1	1	1	1	1	0	1	0	0	0	1	0	1	1	0.45	#NULL!	0.74	4	1	63.6	1	A	1	1	1
28	Keynote-002	Pembrolizumabum	3	3	3	0	2015-09-10	2015	1	1	1	0	2	0	540	359	1	2	0	0	1	0	1	1	0	0	0	1	0	1	1	0.57	#NULL!	0.21	3	1	38.3	1	D	1	1	1
30	Regard	Ramucirumabum	4	9	4	0	2015-10-29	2015	3	1	1	1	3	0	335	335	0	2	0	1	1	0	1	0	0	0	1	0	0	1	0	0.48	0.78	0.03	1	1	38.4	1	D	1	1	1
31	Rainbow	Ramucirumabum + Paclitaxel	4	7	4	1	2015-10-29	2015	3	1	1	1	3	0	665	665	0	2	0	1	1	0	1	0	0	0	1	0	0	1	0	0.64	0.81	0.92	2	1	31.7	1	D	1	1	1
32	CheckMate 017	Nivolumabum	3	3	1	0	2015-11-30	2015	4	1	1	0	3	0	272	272	0	2	0	0	1	0	1	0	0	0	1	0	0	0	0	0.62	0.59	0.2	5	1	72.4	1	B	1	1	1
33	CheckMate 057	Nivolumabum	3	3	1	0	2015-11-30	2015	4	1	1	0	3	0	582	582	0	2	0	0	1	0	1	0	0	0	1	0	0	0	0	#NULL!	0.73	0.19	5	1	33.3	1	D	1	1	1
34	Study 19	Olaparibum	5	1	5	0	2016-01-14	2016	5	1	1	1	2	1	265	136	1	3	0	1	1	1	0	1	0	0	0	1	0	1	0	0.18	#NULL!	#NULL!	3	1	56	1	B	1	1	1
36	COMBI-v	Trametinibum + Dabrafenib	5	8	3	1	2016-02-22	2016	1	1	1	0	3	1	704	704	0	1	0	0	1	0	1	0	0	0	1	0	0	1	0	0.56	0.69	#NULL!	3	1	53.1	1	C	1	1	1
38	Keynote-006	Pembrolizumabum	3	3	3	0	2016-03-02	2016	1	1	1	0	3	0	834	555	1	1	0	0	1	0	1	1	0	0	1	0	0	1	0	0.58	0.69	0.33	3	1	49.8	1	C	0	1	0
39	AURA 1	Osimertinibum	5	1	1	0	2016-07-11	2016	4	1	0	0	2	1	253	127	1	2	0	0	0	1	0	0	1	0	#NULL!	#NULL!	#NULL!	0	99999	#NULL!	#NULL!	0.61	3	0	#NULL!	1	C	99999	1	99999
40	AURA 3	Osimertinibum	5	1	1	0	2016-07-11	2016	4	1	1	0	3	1	419	419	0	2	1	1	1	1	0	1	0	0	0	1	0	1	1	0.3	#NULL!	0.71	4	1	63.8	1	A	1	1	1
41	OPTiM	Talimogen laherparepvec (T-vec)	6	9	3	0	2016-07-13	2016	1	1	1	0	3	0	437	436	0	1	0	0	0	1	0	0	0	1	0	0	1	0	99999	#NULL!	#NULL!	0.264	2	1	6.7	0	.	1	99999	99999
43	Keynote-010	Pembrolizumabum	3	3	1	0	2016-09-13	2016	4	1	1	0	3	1	1034	688	1	2	0	0	1	0	1	1	0	0	1	0	0	0	0	#NULL!	0.71	0.18	3	1	55.3	1	D	1	1	1
44	CheckMate 037	Nivolumabum	3	3	3	0	2016-09-19	2016	1	1	1	0	3	0	405	167	1	2	0	0	1	0	1	0	1	0	0	0	1	0	0	#NULL!	#NULL!	0.317	2	1	28.5	0	.	1	99999	99999
45	CheckMate 066	Nivolumabum	3	3	3	0	2016-09-19	2016	1	1	1	1	3	0	418	418	0	1	0	0	1	0	1	0	0	0	1	0	0	0	0	0.43	0.42	0.4	4	1	72.2	1	A	1	1	1
46	CheckMate 067	Nivolumabum	3	3	3	0	2016-09-19	2016	1	1	1	1	3	0	945	631	1	1	0	0	1	0	1	1	0	0	0	1	0	0	0	0.57	#NULL!	0.44	4	1	56	1	A	1	1	1
47	CheckMate 025	Nivolumabum	3	3	7	0	2016-09-19	2016	7	1	1	0	3	0	821	821	0	2	1	1	1	0	1	0	0	0	1	0	0	1	0	#NULL!	0.73	0.25	5	1	52.6	1	C	1	1	1
48	CheckMate 067	Nivolumabum + Ipilimumab	3	4	3	1	2016-09-19	2016	1	1	1	1	3	0	945	629	1	1	0	0	1	0	1	1	0	0	0	1	0	0	0	0.42	#NULL!	0.576	3	1	58.8	1	B	1	1	1
49	Study 309	Eribulini mesilas	1	5	9	0	2016-12-19	2016	9	1	1	0	3	0	452	143	1	3	0	0	1	0	1	0	0	0	1	0	0	1	99999	#NULL!	0.51	0.04	4	1	47.4	1	A	1	1	1
50	NeoSphere	Pertuzumabum + Trastuzumab + Docetaxel	4	7	2	1	2017-01-24	2017	2	0	1	0	2	1	417	214	1	0	0	0	0	1	0	0	0	1	#NULL!	#NULL!	#NULL!	0	0	#NULL!	#NULL!	0.88	C	0	#NULL!	0	.	99999	99999	99999
51	NP28763	Alectinib	5	1	1	0	2017-01-26	2017	4	1	0	0	2	1	138	122	0	1	0	0	0	1	0	0	1	0	#NULL!	#NULL!	#NULL!	0	99999	#NULL!	#NULL!	0.5	3	0	#NULL!	1	C	99999	1	99999
52	PALOMA-3	Palbociclibum + Fulvestrant	5	6	2	1	2017-01-31	2017	2	1	1	1	3	0	521	521	0	2	1	1	1	1	0	1	0	0	0	1	0	1	0	0.46	#NULL!	0.19	4	1	49.8	1	B	1	1	1
53	PROFILE 1001 (E	Crizotinibum	5	1	1	0	2017-03-20	2017	4	1	0	0	1	1	50	50	1	1	0	0	0	1	0	0	1	0	#NULL!	#NULL!	#NULL!	0	99999	#NULL!	#NULL!	0.72	3	0	#NULL!	1	C	99999	1	99999
54	Raise	Ramucirumabum + FOLFIRI	4	7	4	1	2017-04-11	2017	3	1	1	1	3	0	1072	1072	0	2	0	1	1	0	1	0	0	0	1	0	0	1	0	0.79	0.84	0.13	1	1	13.4	1	D	1	1	1
55	Keynote-024	Pembrolizumabum	3	3	1	0	2017-04-20	2017	4	1	1	0	3	1	305	305	0	1	0	0	1	1	0	1	0	0	0	1	0	1	1	0.5	0.6	0.45	4	1	43.5	1	A	1	1	1
56	CheckMate 141	Nivolumabum	3	3	10	0	2017-05-23	2017	10	1	1	0	3	0	361	361	0	2	0	0	1	0	1	0	0	0	1	0	0	1	0	#NULL!	0.7	0.133	4	1	58.4	1	C	1	1	1
57	GO28915 (OAK)	Atezolizumabum	3	3	1	0	2017-05-23	2017	4	1	1	0	3	0	850	850	1	2	0	0	1	0	1	0	0	0	1	0	0	0	0	#NULL!	0.73	0.14	5	1	29.3	1	D	1	1	1
58	COU-AA-302	Abirateronacetat + prednisone + androgen-deprivation therapy	2	2	6	0	2017-06-20	2017	6	1	1	1	3	0	1088	1088	0	1	0	0	1	0	1	1	0	0	0	1	0	1	1	0.53	0.75	0.36	1	1	53.1	1	C	0	1	0
59	RECOURSE	Tipiracilum, Trifluridinum	1	5	4	2	2017-08-25	2017	3	1	1	1	3	0	800	800	0	2	0	0	1	0	1	0	0	0	1	0	0	0	0	0.48	0.68	0.016	2	1	28.7	1	D	1	1	1
60	JAVELIN Merkel	Avelumabum	3	3	10	0	2017-09-05	2017	10	1	0	0	2	0	88	88	0	2	0	0	0	1	0	0	1	0	#NULL!	#NULL!	#NULL!	0	99999	#NULL!	#NULL!	0.318	3	0	#NULL!	1	C	99999	1	99999
61	BRF113928	Trametinibum + Dabrafenib	5	8	1	1	2017-09-21	2017	4	1	0	0	2	1	174	57	1	2	0	0	0	1	0	0	1	0	#NULL!	#NULL!	#NULL!	0	99999	#NULL!	#NULL!	0.667	2	0	#NULL!	1	C	99999	1	99999
62	NR	Olaratumabum + doxorubicin	4	7	9	1	2017-09-26	2017	9	1	1	0	2	0	133	133	0	1	0	0	1	1	0	1	0	0	1	0	0	0	1	#NULL!	0.46	0.182	4	1	68	1	B	1	1	1
63	LUX-Lung 8	Afatinibum	5	1	1	0	2017-09-27	2017	4	1	1	0	3	1	795	795	0	2	1	1	1	1	0	1	0	0	1	0	0	1	0	0.81	0.81	0.06	2	1	33	1	D	1	0	0
64	PALOMA-2	Palbociclibum + aromatase inhibitor or LHRH agonist	5	6	2	1	2017-10-13	2017	2	1	1	1	3	0	666	666	0	1	0	1	1	1	0	1	0	0	0	1	0	1	0	0.58	#NULL!	0.42	3	1	43.2	1	B	1	1	1
65	Keynote-045	Pembrolizumabum	3	3	8	0	2017-10-17	2017	8	1	1	0	3	0	542	542	0	2	0	0	1	0	1	1	0	0	1	0	0	0	0	#NULL!	0.73	0.21	4	1	53.1	1	C	1	1	1
66	MONALEESA-2	Ribociclibum + aromatase inhibitor	5	6	2	1	2017-10-24	2017	2	1	1	1	3	0	668	668	0	1	0	1	1	1	0	1	0	0	0	1	0	1	0	0.56	#NULL!	0.527	3	1	31.7	1	B	1	1	1
67	METEOR	Cabozantinibum	5	1	7	0	2017-12-15	2017	7	1	1	0	3	0	658	658	1	2	0	0	1	1	0	1	0	0	1	0	0	1	0	0.51	0.66	0.17	3	1	48.5	1	C	1	0	0
68	CheckMate142 (C	Nivolumabum	3	3	4	0	2018-02-26	2018	3	1	0	0	2	1	74	53	1	2	0	0	0	1	0	0	1	0	#NULL!	#NULL!	#NULL!	1	99999	#NULL!	#NULL!	0.36	3	0	#NULL!	1	C	99999	1	99999
69	BO28984 (ALEX)	Alectinib	5	1	1	0	2018-03-14	2018	4	1	1	0	3	1	303	303	0	1	0	0	1	1	0	1	0	0	0	1	0	0	0	0.47	#NULL!	0.829	4	1	42.4	1	A	1	1	1
70	RESORCE	Regorafenib	5	1	4	0	2018-03-15	2018	3	1	1	1	3	0	573	573	1	2	0	0	1	0	1	0	0	0	1	0	0	1	0	0.46	0.63	0.11	3	1	38.9	1	C	1	1	1
71	CheckMate 275	Nivolumabum	3	3	8	0	2018-04-05	2018	8	1	0	0	2	0	270	265	1	1	0	0	0	1	0	0	1	1	#NULL!	#NULL!	#NULL!	1	99999	#NULL!	#NULL!	0.196	1	0	#NULL!	1	C	99999	1	99999
72	Attraction-2	Nivolumabum	3	3	4	0	2018-05-31	2018	3	1	1	1	3	0	493	399	1	2	0	0	1	0	1	0	0	0	1	0	0	0	0	0.6	0.63	0.112	1	1	37	1	D	1	1	1
73	PACIFIC-Study	Durvalunabum	3	3	1	0	2018-06-11	2018	4	1	1	1	3	0	713	713	0	2	0	0	1	0	1	1	0	0	0	1	0	0	99999	0.52	#NULL!	#NULL!	3	1	42.6	1	B	1	1	1
74	ASCEND-4	Ceritinibum	5	1	1	0	2018-06-15	2018	4	1	1	0	3	1	376	376	0	1	1	1	1	1	0	1	0	0	0	1	0	1	1	0.55	#NULL!	0.725	4	1	71.1	1	A	1	1	1
75	LATITUDE	Abirateronacetat + prednisone + androgen-deprivation therapy	2	2	6	0	2018-06-21	2018	6	1	1	1	3	0	1199	1199	0	1	0	0	1	0	1	1	0	0	1	0	0	1	0	0.47	0.62	#NULL!	4	1	51.8	1	A	1	1	1
76	CheckMate 214	Nivolumabum + Ipilimumab	3	4	7	1	2018-07-26	2018	7	1	1	0	3	0	847	847	0	1	0	0	1	0	1	1	1	0	1	0	0	1	0	0.82	0.63	0.416	3	1	41.1	1	A	1	1	1
77	COMBI-AD	Trametinibum + Dabrafenib	5	8	3	1	2018-08-08	2018	1	0	1	1	3	1	870	870	0	0	0	0	1	1	0	0	0	1	0	0	0	0	99999	0.47	#NULL!	#NULL!	A	1	26.6	1	C	1	1	1
78	CheckMate 238	Nivolumabum	3	3	3	0	2018-08-16	2018	1	0	1	1	3	0	906	906	0	0	0	1	1	1	0	0	0	1	0	0	0	1	1	0.65	#NULL!	#NULL!	A	1	37.3	1	A	1	1	1
79	APHINITY	Pertuzumabum + Trastuzumab + Chemotherapy	4	7	2	1	2018-08-18	2018	2	0	1	1	3	1	4805	4804	0	0	0	1	1	1	0	0	0	1	0	0	0	1	0	0.81	#NULL!	#NULL!	B	1	15	1	D	1	1	1
80	Study 19	Olaparibum	5	1	5	0	2018-09-27	2018	5	1	1	1	2	1	265	265	0	3	0	1	1	1	0	1	0	0	0	1	0	1	0	0.35	#NULL!	#NULL!	3	1	46.5	1	B	1	1	1
81	SOLO 2	Olaparibum	5	1	5	0	2018-09-27	2018	5	1	1	1	3	1	295	295	0	2	0	1	1	1	0	1	0	0	0	1	0	1	99999	0.3	#NULL!	#NULL!	4	1	54.7	1	B	1	1	1
82	ENGOT­OV16/NOV	Niraparibum	5	1	5	0	2018-10-03	2018	5	1	1	1	3	0	553	203	1	3	0	1	1	1	0	1	0	0	0	1	0	1	0	0.27	#NULL!	#NULL!	3	1	86.5	1	B	1	1	1
83	ENGOT­OV16/NOV	Niraparibum	5	1	5	0	2018-10-03	2018	5	1	1	1	3	0	553	350	1	3	0	1	1	1	0	1	0	0	0	1	0	1	0	0.45	#NULL!	#NULL!	3	1	62.1	1	B	1	1	1
84	FLAURA	Osimertinibum	5	1	1	0	2018-10-05	2018	4	1	1	1	3	1	556	556	0	1	0	1	1	1	0	1	0	0	0	1	0	1	1	0.46	#NULL!	0.8	4	1	59.8	1	A	1	1	1
85	Keynote-189	Pembrolizumabum + Pemetrexed & platinum-based drug	3	4	1	1	2018-10-18	2018	4	1	1	1	3	0	616	616	0	1	0	0	1	0	1	1	0	0	0	1	0	0	1	0.52	0.49	0.48	4	1	44	1	A	0	1	0
86	REFLECT	Lenvatinibum	5	1	4	0	2018-10-23	2018	3	1	1	0	3	0	954	954	0	1	1	1	1	0	1	0	0	0	0	1	0	1	99999	0.66	#NULL!	0.241	4	1	51.8	1	C	1	1	1
87	OlympiAD	Olaparibum	5	1	2	0	2018-12-20	2018	2	1	1	0	3	1	302	302	0	1	1	1	1	1	0	1	0	0	0	1	0	1	0	0.58	#NULL!	0.599	4	1	52.5	1	C	1	1	1
88	Keynote-054	Pembrolizumabum	3	3	3	0	2019-02-04	2019	1	0	1	1	3	0	1019	1019	0	0	0	0	1	1	0	0	0	1	0	0	0	0	1	0.57	#NULL!	#NULL!	A	1	23	1	B	1	1	1
89	IMvigor211	Atezolizumabum	3	3	8	0	2019-03-07	2019	8	1	1	0	3	0	931	931	0	2	1	1	1	0	1	0	0	0	1	0	0	1	0	#NULL!	0.85	0.134	2	1	30.8	1	D	1	1	1
90	MONARCH 1	Abemaciclibum (+ LHRH agonists gemäss Indikation, jedoch nicht in der Studie)	5	1	2	0	2019-05-21	2019	2	1	0	0	2	1	132	132	0	2	0	0	0	1	0	0	1	0	#NULL!	#NULL!	#NULL!	0	99999	#NULL!	#NULL!	0.197	1	0	#NULL!	1	D	99999	1	99999
91	MONARCH 3	Abemaciclibum + aromatase inhibitor (+ LHRH agonists gemäss Indikation, jedoch nicht in der Studie)	5	6	2	1	2019-05-21	2019	2	1	1	1	3	1	493	493	0	1	0	0	1	1	0	1	0	0	0	1	0	0	0	0.54	#NULL!	0.59	3	1	30.1	1	B	1	1	1
92	MONARCH 2	Abemaciclibum + fulvestrant (+ LHRH agonists gemäss Indikation, jedoch nicht in der Studie)	5	6	2	1	2019-05-21	2019	2	1	1	1	3	1	669	669	0	2	0	0	1	1	0	1	0	0	0	1	0	0	0	0.55	#NULL!	0.481	3	1	30.8	1	B	1	1	1
93	Keynote-407	Pembrolizumabum + Carboplatin and either Paclitaxel or Nab-paclitaxel	3	4	1	1	2019-05-24	2019	4	1	1	1	3	0	559	559	0	1	0	0	1	0	1	1	0	0	0	1	0	0	1	0.56	0.64	0.58	4	1	31.3	1	A	0	1	0
94	NETTER 1	Lutetium (177Lu)-Oxodotreotid + Best supportive care (octreotid LAR)	6	9	10	0	2019-06-25	2019	10	1	1	0	3	1	229	229	0	2	1	1	1	1	0	1	0	0	0	1	0	1	99999	0.21	#NULL!	#NULL!	4	1	85.4	1	A	1	1	1
95	SOLO 1	Olaparibum	5	1	5	0	2019-07-26	2019	5	1	1	1	3	1	391	391	0	2	0	1	1	1	0	1	0	0	0	1	0	1	1	0.3	#NULL!	#NULL!	4	1	69.5	1	B	1	1	1
96	MONALEESA-7	Ribociclibum + aromatase inhibitor (or tamoxifen -> durch Swissmedic nicht empfohlen) + LHRH agonist (goserelin)	5	6	2	1	2019-08-15	2019	2	1	1	1	3	0	672	495	1	1	1	1	1	1	0	1	0	0	1	0	0	1	0	0.57	0.7	0.391	4	1	35.3	1	A	0	1	0
97	MONALEESA-3	Ribociclibum + Fulvestrant	5	6	2	1	2019-08-15	2019	2	1	1	1	3	0	726	726	0	1	0	0	1	1	0	1	0	0	0	1	0	0	99999	0.59	#NULL!	0.324	3	1	25.7	1	B	1	1	1
98	ARCHER1050	Dacomitinibum	5	1	1	0	2019-08-27	2019	4	1	1	0	3	1	452	452	0	1	0	1	1	1	0	1	0	0	1	0	0	1	0	0.59	0.76	0.76	3	1	35.6	1	C	1	0	0
99	CheckMate142 (c	Ipilimumabum + Nivolumab	3	4	4	1	2019-09-09	2019	3	1	0	0	2	1	119	119	1	2	0	0	0	1	0	0	1	0	#NULL!	#NULL!	#NULL!	1	99999	#NULL!	#NULL!	0.55	2	0	#NULL!	1	C	99999	1	99999
100	SPARTAN	Apalutamid + androgen-deprivation therapy	2	2	6	0	2019-09-19	2019	6	1	1	1	3	0	1207	1207	0	1	0	0	1	1	0	0	0	1	0	1	0	1	0	0.29	#NULL!	#NULL!	3	1	68.4	1	B	1	1	1
101	IMpower133	Atezolizumabum + Nab-Paclitaxel	3	4	1	1	2019-09-24	2019	4	1	1	1	3	0	403	403	0	1	0	0	1	0	1	1	0	0	1	0	0	0	0	0.77	0.7	0.602	3	1	26.6	1	C	1	1	1
102	IMPassion130	Atezolizumabum + Nab-Paclitaxel	3	4	2	1	2019-10-03	2019	2	1	1	1	3	1	902	369	1	1	0	0	1	0	1	1	0	0	1	0	0	0	0	0.62	0.71	0.56	4	1	25.7	1	C	1	1	1
103	COLUMBUS	Binimetinib + Encorafenib	5	8	3	1	2019-11-01	2019	1	1	1	0	3	1	577	383	1	1	0	0	1	1	0	1	0	0	1	0	0	0	0	0.54	0.61	0.63	4	1	57.9	1	B	1	0	0
104	KATHERINE	Trastuzumabum emtansinum	4	9	2	2	2019-12-05	2019	2	0	1	0	3	1	1486	1486	0	0	0	0	1	1	0	0	0	1	0	0	0	0	99999	0.5	#NULL!	#NULL!	A	1	46.7	1	B	1	1	1
105	EMBRACA	Talazoparibum	5	1	2	0	2019-12-12	2019	2	1	1	1	3	1	431	431	0	2	0	0	1	1	0	1	0	0	0	1	0	1	0	0.54	#NULL!	0.626	3	1	35.8	1	A	1	1	1

## Sheet: Tabelle1
IndicationGroup	1	Melanoma
	2	Breast
	3	GI (incl. HCC)
	4	Lung
	5	Ovarian
	6	Prostate
	7	Renal
	8	Urothelial
	9	Sarcoma and GIST
	10	other
QOL		1, reported, improved, secondary
		2, reported, not improved, secondary
		3, reported, improved, secondary, Delayed deterioration
		4, not evaluated
		5, reported, improved, exploratory
		6, not reported, exploratory
		7, not reported, secondary
		8, reported, not improved, exploratory
Toxicity		1, substantial reduction in grade 3 or 4 toxicity
		2, no substantial reduction in grade 3 or 4 toxicity
		3, increased toxic death
Drug class		1, chemotherapies
		2, hormonal therapies
		3, immunotherapy
		4, antibody
		5, Small Molecule Inhibitor
		6, Other
Tumorsite		1, lung
		2, breast
		3, colorectal
		4, prostata
		5, melanoma
		6, sarcoma
		7, urotelial carcinoma
		8, renal
		9, head and neck cancer
		10, ovarian, fallopian tube, primary peritoneal cancer
		11, Gastroenteropancreatic neuroendocrine tumors
		12, -
		13, -
		14, gastric or gastroesophageal junction (GEJ) adenocarcinoma
		15, cervical cancer
		16, Thyroid carcinoma
		17, pancreas
		18, Brain
		19, Basal cell carcinoma
		20, GIST
		21, Hepatocarcinoma
		22, MCC
		23. Hodgkin
Setting		1, palliative intent first-line therapy
		2, palliative intent second-line therapy, third line
		3, palliative metastatic first, second, third line…
		4, curative intent
Study design		1, Randomized
		2, Single arm
Blinding		1, open-label
		2, double-blind
		3, single-blind
Sample size		Defined as the number randomized to active treatment in randomized controlled trials
		and the total number of enrolles in single group studies
Primary study endpoint		1, objective response rate (ORR; complete and partial responses)
		2, time to progression (TTP),
		3, progression-free survival (PFS),
		4, overall survival (OS)
		5, incidence of cancer
		6, durability of response (DoR)
		7, pathological complete response (pCR) rate
		8, Relapse-free survival (RFS)
		9, reduction in the volume
		10, Disease-free survival (DFS)
		11, duration of locoregional disease control
		12, DRR
		13, cardiac safety
		14, attaining and maintaining serum testosterone suppression to medical castration levels during 12 months of treatment
		15, Reduction in the volume
		16. Event-free survival
		17. Time to metastatic disease
		18. metastasis-free survival
Combination		0, Monotherapy
		1, Combination with other active oncologic drug or aromatase inhibitor/fulvestrant
		2, Conjugate
Spalten F "DrugclassVar"	1	Chemo mono
	2	endcrine therapy
	3	CPI mono
	4	CPI combo (IO-IO, IO-chemo)
	5	Small molecule (TKI, PARPi etc.)
	6	CDK4/6 inhibitor plus endocrine therapy
	7	Non-CPI antibody combo
	8	small molecule combo
	9	other
